# Supplementary material for: Predicting the Surface Tension of Deep Eutectic Solvents: A Step Forward in the Use of Greener Solvents
Source: Molecules. 2022 Jul 31;27(15):4896. doi: 10.3390/molecules27154896 (PMC9370217; doi:10.3390/molecules27154896)
Supplement: Supplementary file 1 [file molecules-27-04896-s001.zip]

Archive with 3 entries (2 files):
- molecules-1835999-supplementary/
- molecules-1835999-supplementary/Table S1.xlsx
- molecules-1835999-supplementary/TablesS2_S4.pdf
