# Supplementary material for: Predicting the Surface Tension of Deep Eutectic Solvents: A Step Forward in the Use of Greener Solvents
Source: Molecules. 2022 Jul 31;27(15):4896. doi: 10.3390/molecules27154896 (PMC9370217; doi:10.3390/molecules27154896)
Supplement: Supplementary file 1 [file molecules-27-04896-s001.zip › molecules-1835999-supplementary/Table S1.xlsx]

## Sheet: General Information
		Predicting the Surface Tension of Deep Eutectic Solvents: A Step forward in the Use of Greener Solvents

## Sheet: Table S1
Table S1.	Details about the investigated DES along with their experimental surface tension values.
DES number	HBA	HBD	HBA molar fraction	HBD molar fraction	Maximum surface tension (mN/m)	Minimum surface tension (mN/m)	Temperatures T (K)	Number of data-points	References
DES001	Acetylcholine chloride	Glycerol	0.33	0.67	69.83	69.83	298.15	1	1
DES002	Acetylcholine chloride	Urea	0.33	0.67	68.15	68.15	298.15	1	1
DES003	Allyl triphenyl phosphonium bromide	Diethylene glycol	0.06	0.94	46.34	40.86	298.15-343.15	10	1
DES004	Allyl triphenyl phosphonium bromide	Diethylene glycol	0.09	0.91	47.38	42.89	298.15-343.15	10	1
DES005	Allyl triphenyl phosphonium bromide	Diethylene glycol	0.2	0.8	49.37	44.9	298.15-343.15	10	1
DES006	Allyl triphenyl phosphonium bromide	Glycerol	0.07	0.93	41.57	37.34	298.15-328.15	4	1
DES007	Allyl triphenyl phosphonium bromide	Triethylene glycol	0.06	0.94	45.37	40.11	298.15-343.15	10	1
DES008	Allyl triphenyl phosphonium bromide	Triethylene glycol	0.09	0.91	46.21	40.58	298.15-343.15	10	1
DES009	Allyl triphenyl phosphonium bromide	Triethylene glycol	0.2	0.8	48.25	42.38	298.15-343.15	10	1
DES010	Benzyl triphenyl phosphonium bromide	Glycerol	0.06	0.94	53.24	53.24	298.15	1	1
DES011	Benzyl triphenyl phosphonium chloride	Ethylene glycol	0.08	0.92	68.58	41.77	293.15-333.15	5	1
DES012	Benzyl triphenyl phosphonium chloride	Ethylene glycol	0.25	0.75	48.75	48.75	353.15	1	1
DES013	Benzyl triphenyl phosphonium chloride	Glycerol	0.06	0.94	53.24	47.22	298.15-348.15	6	1
DES014	Butylammonium bromide	Glycerol	0.33	0.67	44.9	44.9	298.15	1	1
DES015	Choline chloride	1,4-butanediol	0.25	0.75	47.17	47.17	298.15	1	1
DES016	Choline chloride	1,5-pentandiol	0.22	0.78	47.5	47.5	298.15	1	1
DES017	Choline chloride	Citric acid monohydrate	0.25	0.75	41.58	41.58	298.15	1	1
DES018	Choline chloride	Citric acid monohydrate	0.33	0.67	41.36	41.36	298.15	1	1
DES019	Choline chloride	Citric acid monohydrate	0.5	0.5	41.04	41.04	298.15	1	1
DES020	Choline chloride	Citric acid monohydrate	0.67	0.33	40.87	40.87	298.15	1	1
DES021	Choline chloride	Citric acid monohydrate	0.75	0.25	37.72	37.72	298.15	1	1
DES022	Choline chloride	D-fructose	0.5	0.5	70.4	59	298.15-358.15	7	1
DES023	Choline chloride	D-fructose	0.6	0.4	73.6	61.3	298.15-358.15	7	1
DES024	Choline chloride	D-fructose	0.67	0.33	74	62	298.15-358.15	7	1
DES025	Choline chloride	D-fructose	0.71	0.29	75	63	298.15-358.15	7	1
DES026	Choline chloride	D-glucose	0.5	0.5	72.99	70.57	298.15-358.15	7	1
DES027	Choline chloride	D-glucose	0.6	0.4	72.53	70.01	298.15-358.15	7	1
DES028	Choline chloride	D-glucose	0.67	0.33	71.71	68.61	298.15-358.15	7	1
DES029	Choline chloride	D-glucose	0.71	0.29	74.87	71.22	298.15-358.15	7	1
DES030	Choline chloride	Ethylene glycol	0.33	0.67	48.91	46.11	298.15-328.15	7	1
DES031	Choline chloride	Glycerol	0.33	0.67	68.01	54.55	298.15-338.15	25	1
DES032	Choline chloride	Lactic acid	0.5	0.5	42.87	42.87	298.15	1	1
DES033	Choline chloride	Levulinic acid	0.33	0.67	39.35	39.35	298.15	1	1
DES034	Choline chloride	Malonic acid	0.5	0.5	65.68	65.68	298.15	1	1
DES035	Choline chloride	Monoethanolamine	0.11	0.89	49.6	45	298.15-358.15	7	1
DES036	Choline chloride	Monoethanolamine	0.13	0.88	49.2	44.9	298.15-358.15	7	1
DES037	Choline chloride	Monoethanolamine	0.14	0.86	48.7	44.7	298.15-358.15	7	1
DES038	Choline chloride	Monoethanolamine	0.17	0.83	48.2	44.4	298.15-358.15	7	1
DES039	Choline chloride	Oxalic acid dihydrate	0.5	0.5	60.8	60.8	298.15	1	1
DES040	Choline chloride	Phenol	0.33	0.67	35.46	35.46	298.15	1	1
DES041	Choline chloride	Phenylacetic acid	0.33	0.67	41.86	41.86	298.15	1	1
DES042	Choline chloride	Urea	0.33	0.67	68.04	48.52	288.15-338.15	21	1,2
DES043	Choline chloride	pyrogallol	0.33	0.67	59.93	58.11	313.15-353.15	5	5
DES044	Choline chloride	pyrogallol	0.5	0.5	65.63	61	313.15-353.15	5	5
DES045	DL-Menthol	Octanoic acid	0.25	0.75	23.32	19.41	298.15-333.38	8	4
DES046	DL-Menthol	Octanoic acid	0.33	0.67	25.72	21.79	298.-332.78	8	4
DES047	DL-Menthol	Octanoic acid	0.5	0.5	26.67	19.47	298.11-332.97	8	4
DES048	DL-Menthol	Octanoic acid	0.67	0.33	20.94	18.98	298.24-332.27	8	4
DES049	DL-Menthol	Octanoic acid	0.75	0.25	23.77	19.65	298.20-332.70	8	4
DES050	Ethylammonium bromide	Glycerol	0.33	0.67	57.6	57.6	298.15	1	1
DES051	Menthol	Borneol	0.7	0.3	29.04	29.04	298.15	1	3
DES052	Menthol	Camphor	0.6	0.4	29.41	29.41	298.15	1	3
DES053	Methyl triphenyl phosphonium bromide	Ethylene glycol	0.2	0.8	47.51	44.64	298.15-328.15	7	1
DES054	Methyl triphenyl phosphonium bromide	Ethylene glycol	0.25	0.75	69.87	38.79	293.15-343.15	6	1
DES055	Methyl triphenyl phosphonium bromide	Glycerol	0.25	0.75	59.35	55.95	298.15-328.15	7	1
DES056	Methyl triphenyl phosphonium bromide	Monoethanolamine	0.11	0.89	50.3	45.3	298.15-358.15	7	1
DES057	Methyl triphenyl phosphonium bromide	Monoethanolamine	0.13	0.88	50.2	44.4	298.15-358.15	7	1
DES058	Methyl triphenyl phosphonium bromide	Monoethanolamine	0.14	0.86	49.3	44.2	298.15-358.15	7	1
DES059	Methyl triphenyl phosphonium bromide	Monoethanolamine	0.17	0.83	48.9	44	298.15-358.15	7	1
DES060	Methyl triphenyl phosphonium bromide	Triethylene glycol	0.17	0.83	49.85	49.85	298.15	1	1
DES061	N,N-diethylethanolammonium chloride	2,2,2-Trifluoroacetamide	0.33	0.67	40.27	40.27	298.15	1	1
DES062	N,N-diethylethanolammonium chloride	Ethylene glycol	0.25	0.75	51.29	48.12	298.15-328.15	7	1
DES063	N,N-diethylethanolammonium chloride	Glycerol	0.2	0.8	58.94	55.16	298.15-328.15	7	1
DES064	N,N-diethylethanolammonium chloride	Glycerol	0.33	0.67	54.54	50.1	298.15-348.15	6	1
DES065	Propylammonium bromide	Glycerol	0.33	0.67	51.7	51.7	298.15	1	1
DES066	Tetra butylammonium bromide	Ethylene glycol	0.25	0.75	48.58	47.53	293.15-353.15	7	1
DES067	Tetra butylammonium bromide	Glycerol	0.2	0.8	36.57	36.57	298.15	1	1
DES068	Tetra butylammonium bromide	Monoethanolamine	0.14	0.86	36.1	34.1	298.15	7	1
DES069	Tetra butylammonium bromide	Monoethanolamine	0.17	0.83	36	33.9	298.15-358.15	7	1
DES070	Tetra butylammonium bromide	Monoethanolamine	0.2	0.8	35.8	33.5	298.15-358.15	7	1
DES071	Tetra butylammonium bromide	Monoethanolamine	0.25	0.75	35.7	33.2	298.15-358.15	7	1
DES072	Tetra butylammonium chloride	Arginine	0.86	0.14	40.4	37.4	313.15-353.15	5	1
DES073	Tetra butylammonium chloride	Arginine	0.88	0.13	38.2	35.8	313.15-353.15	5	1
DES074	Tetra butylammonium chloride	Arginine	0.89	0.11	39.7	36.4	313.15-353.15	5	1
DES075	Tetra butylammonium chloride	Aspartic acid	0.9	0.1	38.5	33.9	313.15-353.15	5	1
DES076	Tetra butylammonium chloride	Aspartic acid	0.91	0.09	40.9	34.4	313.15-353.15	5	1
DES077	Tetra butylammonium chloride	Aspartic acid	0.92	0.08	43.4	35.2	313.15-353.15	5	1
DES078	Tetra butylammonium chloride	Ethylene glycol	0.2	0.8	40.7	36.8	303.15-353.15	6	1
DES079	Tetra butylammonium chloride	Ethylene glycol	0.25	0.75	40.49	36.08	298.15-353.15	7	1
DES080	Tetra butylammonium chloride	Ethylene glycol	0.33	0.67	39.29	34.88	303.15-353.15	6	1
DES081	Tetra butylammonium chloride	Glutamic acid	0.89	0.11	39.1	36.1	313.15-353.15	5	1
DES082	Tetra butylammonium chloride	Glutamic acid	0.9	0.1	33.6	31.2	313.15-353.15	5	1
DES083	Tetra butylammonium chloride	Glutamic acid	0.91	0.09	37.6	32.1	313.15-353.15	5	1
DES084	Tetra butylammonium chloride	Glycerol	0.17	0.83	47.12	43.51	303.15-353.15	6	1
DES085	Tetra butylammonium chloride	Glycerol	0.2	0.8	46.68	42.88	303.15-353.15	6	1
DES086	Tetra butylammonium chloride	Glycerol	0.25	0.75	46	41.9	303.15-353.15	6	1
DES087	Tetra butylammonium chloride	L-methionine	0.9	0.1	39.06	34.94	313.15-353.15	5	1
DES088	Tetra butylammonium chloride	L-methionine	0.91	0.09	41.54	36.98	313.15-353.15	5	1
DES089	Tetra butylammonium chloride	L-methionine	0.92	0.08	38.28	34	313.15-353.15	5	1
DES090	Tetra butylammonium chloride	L-serine	0.89	0.11	39.3	35.2	313.15-353.15	5	1
DES091	Tetra butylammonium chloride	L-serine	0.9	0.1	37.98	34.78	313.15-353.15	5	1
DES092	Tetra butylammonium chloride	L-serine	0.91	0.09	39.96	35.76	313.15-353.15	5	1
DES093	Tetra butylammonium chloride	L-threonine	0.89	0.11	38.41	34.03	303.15-353.15	6	1
DES094	Tetra butylammonium chloride	L-threonine	0.9	0.1	40.08	34.83	303.15-353.15	6	1
DES095	Tetra butylammonium chloride	L-threonine	0.91	0.09	37.2	31.25	303.15-353.15	6	1
DES096	Tetra butylammonium chloride	Triethylene glycol	0.5	0.5	39.97	34.57	303.15-353.15	6	1
DES097	Tetra butylammonium chloride	Triethylene glycol	0.67	0.33	39.28	34.89	303.15-353.15	6	1
DES098	Tetra butylammonium chloride	Triethylene glycol	0.75	0.25	40.22	35.6	298.15-353.15	7	1
DES099	Tetra butylammonium chloride	Triethylene glycol	0.8	0.2	40.58	36.99	303.15-353.15	6	1
DES100	Tetra ethylammonium bromide	Pyrogallol	0.5	0.5	56.9	53.98	313.15-353.15	5	5
DES101	Tetra propylammonium bromide	Ethylene glycol	0.17	0.83	46.88	42.52	303.15-353.15	6	1
DES102	Tetra propylammonium bromide	Ethylene glycol	0.2	0.8	47.05	42.23	298.15-353.15	7	1
DES103	Tetra propylammonium bromide	Ethylene glycol	0.25	0.75	46.16	41.92	303.15-353.15	6	1
DES104	Tetra propylammonium bromide	Glycerol	0.2	0.8	53.44	48.94	303.15-353.15	6	1
DES105	Tetra propylammonium bromide	Glycerol	0.25	0.75	53.12	48.27	298.15-353.15	7	1
DES106	Tetra propylammonium bromide	Glycerol	0.33	0.67	51.04	45.74	303.15-353.15	6	1
DES107	Tetra propylammonium bromide	Triethylene glycol	0.2	0.8	45.63	42.28	303.15-353.15	6	1
DES108	Tetra propylammonium bromide	Triethylene glycol	0.25	0.75	46.57	42.09	298.15-353.15	7	1
DES109	Tetra propylammonium bromide	Triethylene glycol	0.29	0.71	46.46	41.99	303.15-353.15	6	1
DES110	Tetra propylammonium bromide	Pyrogallol	0.5	0.5	50.29	46.17	313.15-353.15	5	5
DES111	Thymol	Borneol	0.7	0.3	31.75	31.75	298.15	1	3
DES112	Thymol	Camphor	0.5	0.5	30.35	30.35	298.15	1	3
DES113	n-Dodecyltrimethylammonium bromide	Pyrogallol	0.5	0.5	34.04	31.79	313.15-353.15	5	5
References
1.	Haghbakhsh, R.; Taherzadeh, M.; Duarte, A. R. C.; Raeissi, S. A general model for the surface tensions of deep eutectic solvents. J. Mol. Liq. 2020, 307, 112972.
2.	Lapeña, D.; Bergua, F.; Lomba, L.; Giner, B.; Lafuente, C. A comprehensive study of the thermophysical properties of reline and hydrated reline. J. Mol. Liq. 2020, 303,112679.
3.	Abdallah, M. M.; Müller, S.; González de Castilla, A.; Gurikov, P.; Matias, A. A.; Bronze, M. d. R.; Fernández, N. Physicochemical Characterization and Simulation of the Solid–Liquid Equilibrium Phase Diagram of Terpene-Based Eutectic Solvent Systems. Molecules 2021, 26, 1801.
4.	Nunes, R. J.; Saramago, B.; Marrucho, I. M. Surface Tension of dl-Menthol:Octanoic Acid Eutectic Mixtures. J. Chem. Eng. Data 2019, 64, 4915-4923.
5.	Omar, K. A.; Sadeghi, R. Novel Deep Eutectic Solvents Based on Pyrogallol: Synthesis and Characterizations. J. Chem. Eng. Data 2021, 66, 2088-2095.
